# Supplementary material for: Assessment of the causal effect of lifestyle factors on postoperative infections based on Mendelian randomization
Source: Medicine (Baltimore). 2025 Dec 12;104(50):e46281. doi: 10.1097/MD.0000000000046281 (PMC12708210; doi:10.1097/MD.0000000000046281)
Supplement: Supplementary file 1 [file medi-104-e46281-s001.xlsx]

## Sheet: Table S1
Table S1:Summary of the genome-wide association studies (GWAS) included in the this two-sample MR study
Expousure/Outcome	GWAS ID	Sample size	Number of SNP	Population	Sex	Year	Author
Year of schooling	ieu-a-1239	766345	10101242	European	Males and Females	2018	Lee et al.
Cigarettes per day	ieu-b-25	337334	11913712	European	Males and Females	2019	Liu, M et al.
Alcoholic drinks per week	ieu-b-73	335394	11887865	European	Males and Females	2019	Liu, M et al.
Sleep duration	ukb-b-4424	460099	9851867	European	Males and Females	2018	Ben Elsworth et al.
Body mass index (BMI)	ukb-b-19953	461460	9851867	European	Males and Females	2018	Ben Elsworth et al.
Postoperative infections (primary diagnosis)	ukb-b-5545	463010	9851867	European	Males and Females	2018	Ben Elsworth et al.
Postoperative infections (secondary diagnosis)	ukb-b-4586	463010	9851867	European	Males and Females	2018	Ben Elsworth et al.

## Sheet: Table S2
Table S2. Significant associations identified in primary MR analyses
Phenotype	Number of IVs	IVW		MR Egger		Weighted median		Weighted mode		MR PRESSO		Hetergencity		MR-PRESSO global test P	Egger		Reverse MR
		OR(95%CI)	P	OR(95%CI)	P	OR(95%CI)	P	OR(95%CI)	P	OR(95%CI)	P	Q	P		Intercept	P	Number of IVs	OR(95%CI)	P
Diagnoses - main ICD10: T81.4 Infection following a procedure, not elsewhere classified
Year of schooling	261	0.996 (0.995-0.998)	2.17791e-07	1.003 (0.997-1.009)	0.347337	0.997 (0.995-0.999)	0.00780577	0.998 (0.991-1.004)	0.465629	0.996 (0.995-0.998)	1.05379e-06	253.753	0.597503	0.428	-9.40793e-05	0.0275422	38	1.047 (0.365-3.002)	0.9318
BMI	360	1.003 (1.002-1.004)	1.64755e-10	1.002 (0.999-1.005)	0.192059	1.004 (1.002-1.005)	1.42369e-05	1.003 (1.001-1.006)	0.0139925	1.003 (1.002-1.004)	1.27327e-09	386.859	0.149478	0.174	2.36997e-05	0.35402	38	13.151 (2.647-65.329)	0.00163081
Sleep duration	60	0.994 (0.994-0.998)	0.00148353	1.005 (0.988-1.022)	0.596477	0.992 (0.987-0.998)	0.00568755	0.986 (0.986-0.998)	0.0278282	0.994 (0.991-0.998)	0.00269443	64.4377	0.292208	0.333	-0.000122282	0.212839	38	0.406 (0.158-1.047)	0.0622816
Diagnoses - secondary ICD10: T81.4 Infection following a procedure, not elsewhere classified
Year of schooling	194	0.998 (0.997-1.000)	0.00916867	1.000 (0.994-1.006)	0.9866	0.998 (0.996-1.001)	0.14927	1.000 (0.995-1.005)	0.881881	0.998 (0.997-1.000)	0.0134095	195.865	0.428958	0.496	-2.3539e-05	0.5251	27	1.224 (0.186-8.054)	0.833314
BMI	289	1.002 (1.001-1.003)	2.59537e-05	1.001 (0.999-1.004)	0.318568	1.002 (1.000-1.003)	0.0259384	1.002 (0.999-1.004)	0.129351	1.002 (1.001-1.003)	1.74986e-05	272.082	0.741493	0.785	8.08751e-06	0.727799	27	1.074 (0.088-13.067)	0.955403
Sleep duration	51	0.996 (0.992-1.000)	0.0401415	0.979 (0.950-1.009)	0.182701	0.996 (0.991-1.000)	0.0782354	0.995 (0.985-1.005)	0.338221	0.996 (0.993-1.000)	0.0534512	67.2091	0.0525542	0.065	0.00018196	0.273863	27	1.783 (0.226-11.945)	0.55099

## Sheet: Table S3
Table S3.Summary statistics of instrumental variables (IVs) for the significant associations in primary Mendelian randomization (MR) analyses
Phenotype	IVs	Chr	Position	Effects on Phenotype				Effects on postosperative infection				R2	F-statistics
				Effect allele	Other allele	Beta	Se	Effect allele	Other allele	Beta	Se
Diagnoses - secondary ICD10: T81.4 Infection following a procedure, not elsewhere classified
Year of schooling	rs10073890	5	124288028	G	A	-0.01262	0.00196	G	A	0.00021012	0.000134898	5.40952e-05	41.4577
Year of schooling	rs1008078	1	91189731	T	C	-0.01738	0.00173	T	C	-2.57e-05	0.000121429	0.000131682	100.927
Year of schooling	rs10189857	2	60713235	G	A	-0.01725	0.00171	G	A	0.000127455	0.000119668	0.000132771	101.762
Year of schooling	rs10205801	2	233597196	A	G	-0.01053	0.00171	A	G	7.27e-06	0.000119131	4.94787e-05	37.9196
Year of schooling	rs10215082	7	92657985	G	A	0.01303	0.00172	G	A	2.86e-06	0.000118757	7.48816e-05	57.3893
Year of schooling	rs10240905	7	32263069	C	T	0.01167	0.00177	C	T	-8.24e-05	0.000123469	5.67213e-05	43.4704
Year of schooling	rs10460095	18	22624708	A	G	-0.01066	0.00171	A	G	0.00018507	0.000119982	5.07079e-05	38.8616
Year of schooling	rs1051474	9	111881856	C	T	0.01301	0.00188	C	T	3.39e-05	0.000131109	6.24867e-05	47.8892
Year of schooling	rs10760023	9	121958917	G	C	0.01095	0.00183	G	C	8.7e-06	0.000127805	4.67177e-05	35.8035
Year of schooling	rs10765775	11	95656362	A	G	0.01488	0.00176	A	G	-6.34e-05	0.000121897	9.32644e-05	71.4792
Year of schooling	rs10773002	12	123746961	T	A	-0.02191	0.00197	T	A	-7.06e-05	0.00013719	0.000161383	123.695
Year of schooling	rs10856785	2	16650175	T	C	-0.01132	0.00192	T	C	-3.66e-05	0.000132822	4.53572e-05	34.7608
Year of schooling	rs10887801	10	90079714	T	G	0.01087	0.00171	T	G	-0.000239437	0.000119775	5.27254e-05	40.4078
Year of schooling	rs10940921	5	30808645	G	T	-0.01089	0.00177	G	T	-5.53e-05	0.000120568	4.93928e-05	37.8537
Year of schooling	rs10963297	9	1791832	G	C	0.01904	0.00198	G	C	6.86e-06	0.000138679	0.00012065	92.4703
Year of schooling	rs11023749	11	15889272	A	G	0.01132	0.0018	A	G	-8.02e-05	0.000125415	5.16061e-05	39.55
Year of schooling	rs1105307	9	72046040	A	G	-0.01173	0.00195	A	G	4.24e-05	0.000135394	4.72152e-05	36.1848
Year of schooling	rs1106090	2	58068741	A	G	0.01173	0.00175	A	G	-8.45e-05	0.000123262	5.86233e-05	44.9282
Year of schooling	rs11081529	18	75902735	C	T	-0.01311	0.00186	C	T	9.56e-05	0.000130312	6.48227e-05	49.6796
Year of schooling	rs11123818	2	100867308	A	G	0.02081	0.00175	A	G	-0.000324677	0.00012213	0.000184486	141.406
Year of schooling	rs11222609	11	131295005	A	G	0.01084	0.00178	A	G	-4.71e-05	0.000124069	4.8392e-05	37.0866
Year of schooling	rs113520408	7	128402782	A	G	0.01304	0.00192	A	G	-0.000144447	0.000131956	6.01869e-05	46.1266
Year of schooling	rs1143770	11	122017598	T	C	0.01136	0.00172	T	C	-6.5e-05	0.000120024	5.69181e-05	43.6213
Year of schooling	rs115454970	4	67091953	T	G	-0.01185	0.00199	T	G	-4.44e-05	0.000137901	4.62686e-05	35.4592
Year of schooling	rs11635092	15	27234553	A	G	-0.01231	0.00177	A	G	-2.69e-05	0.000124026	6.31129e-05	48.3691
Year of schooling	rs11657342	17	79355294	A	G	0.01404	0.00191	A	G	-2.66e-05	0.000122727	7.05038e-05	54.0339
Year of schooling	rs11663602	18	77578191	A	C	-0.01213	0.0019	A	C	0.000136378	0.0001327	5.31823e-05	40.758
Year of schooling	rs11678980	2	162101261	A	G	-0.01744	0.00172	A	G	0.000213626	0.000122733	0.000134139	102.81
Year of schooling	rs11694904	2	180925445	T	C	0.01215	0.00185	T	C	-0.000114231	0.000128262	5.62808e-05	43.1328
Year of schooling	rs11732657	4	172427073	A	G	-0.01274	0.00197	A	G	-5.31e-06	0.000135725	5.45706e-05	41.822
Year of schooling	rs11772580	7	100101648	T	G	-0.01199	0.00201	T	G	0.000120515	0.000139847	4.64303e-05	35.5832
Year of schooling	rs117799466	15	34659517	C	G	0.01173	0.00198	C	G	-1.41e-05	0.00012976	4.57954e-05	35.0966
Year of schooling	rs12375949	9	124617900	C	T	0.01447	0.00172	C	T	-5.92e-05	0.000119163	9.23455e-05	70.7749
Year of schooling	rs12468040	2	44854981	G	T	-0.01432	0.00175	G	T	-0.0001033	0.000121909	8.7367e-05	66.959
Year of schooling	rs12503522	4	94543233	T	C	-0.01125	0.00188	T	C	-7.14e-05	0.000131588	4.67245e-05	35.8087
Year of schooling	rs12574281	11	131205421	C	A	0.01077	0.00176	C	A	0.00017942	0.00012224	4.88608e-05	37.446
Year of schooling	rs12643771	4	140753103	T	C	0.01518	0.00184	T	C	-4.91e-05	0.000128436	8.88066e-05	68.0623
Year of schooling	rs1291818	10	11132190	C	T	-0.01085	0.0017	C	T	0.000161108	0.000120636	5.31513e-05	40.7343
Year of schooling	rs12940014	17	17603317	C	T	0.00936	0.0017	C	T	-0.000152409	0.000118348	3.9556e-05	30.3147
Year of schooling	rs13010566	2	125873208	C	A	0.0106	0.0017	C	A	-0.000127622	0.000118547	5.07303e-05	38.8788
Year of schooling	rs13029509	2	215374209	A	G	-0.01049	0.0017	A	G	0.000174389	0.00011856	4.96829e-05	38.0761
Year of schooling	rs13090388	3	49391082	T	C	0.02852	0.00184	T	C	1.08e-06	0.000128463	0.000313403	240.249
Year of schooling	rs13141210	4	67891641	T	C	0.01361	0.00172	T	C	-7.62e-05	0.000118994	8.16958e-05	62.6121
Year of schooling	rs1334297	13	58335375	A	G	0.02449	0.00192	A	G	-9.95e-05	0.000134417	0.000212255	162.695
Year of schooling	rs13422673	2	155474355	T	C	-0.01201	0.0017	T	C	4.72e-05	0.000118861	6.51232e-05	49.9099
Year of schooling	rs13428598	2	144250487	T	C	0.01649	0.00175	T	C	3.01e-05	0.000121594	0.000115849	88.79
Year of schooling	rs1363862	5	59670035	A	G	-0.01171	0.00192	A	G	7.25e-05	0.000132816	4.85362e-05	37.1972
Year of schooling	rs1381247	17	2302387	C	T	-0.01013	0.00182	C	T	-0.000240958	0.000125497	4.04235e-05	30.9795
Year of schooling	rs1391438	4	106151843	C	T	-0.0167	0.00183	C	T	2.71e-05	0.000127686	0.000108657	83.2779
Year of schooling	rs1427298	2	145214421	T	C	0.0102	0.00172	T	C	-0.000166624	0.000120918	4.5888e-05	35.1676
Year of schooling	rs1450782	4	112514407	G	T	-0.00945	0.00173	G	T	4.12e-05	0.000119528	3.89341e-05	29.838
Year of schooling	rs152603	5	106774922	G	A	0.01019	0.00177	G	A	-3.96e-05	0.000122821	4.32473e-05	33.1437
Year of schooling	rs1558727	12	97680631	T	C	-0.01069	0.0017	T	C	-0.000174347	0.000118712	5.15954e-05	39.5418
Year of schooling	rs1566085	8	142624527	T	G	0.01645	0.00171	T	G	-9.43e-05	0.000119868	0.000120743	92.5419
Year of schooling	rs1582173	13	62320977	C	T	-0.01189	0.00196	C	T	4.26e-07	0.00013781	4.80183e-05	36.8002
Year of schooling	rs1584469	5	120101694	T	C	-0.01303	0.00185	T	C	0.00013507	0.000130038	6.47281e-05	49.6071
Year of schooling	rs1592757	5	103889998	C	G	-0.01045	0.0018	C	G	0.00025326	0.000123601	4.39789e-05	33.7044
Year of schooling	rs1595973	4	65798787	T	C	-0.01002	0.00173	T	C	-4.7e-05	0.000120002	4.37724e-05	33.5461
Year of schooling	rs1618725	18	21126952	T	C	0.01477	0.00174	T	C	-0.000226568	0.000118427	9.4015e-05	72.0545
Year of schooling	rs1620977	1	72729142	G	A	-0.02046	0.00195	G	A	-0.000105849	0.000133574	0.000143633	110.088
Year of schooling	rs16854920	1	204966170	C	T	0.01007	0.00181	C	T	-1.12e-05	0.000124486	4.03887e-05	30.9529
Year of schooling	rs1689510	12	56396768	C	G	0.01761	0.0018	C	G	-0.00019605	0.000125152	0.000124881	95.7134
Year of schooling	rs17048855	3	8258174	A	G	0.01184	0.00179	A	G	0.000112485	0.000124469	5.70884e-05	43.7518
Year of schooling	rs17110109	12	54668908	C	T	0.01023	0.00175	C	T	9.42e-06	0.000121437	4.45894e-05	34.1723
Year of schooling	rs17425572	9	88006338	G	A	-0.01224	0.0017	G	A	4.91e-05	0.000118834	6.76412e-05	51.8399
Year of schooling	rs17489649	5	109156184	G	A	-0.0139	0.00181	G	A	9.79e-06	0.000125627	7.69511e-05	58.9755
Year of schooling	rs175325	20	22317310	A	T	-0.01179	0.00174	A	T	1.92e-06	0.0001213	5.99072e-05	45.9122
Year of schooling	rs17565975	11	111586950	A	G	-0.01142	0.00171	A	G	0.00016165	0.000119931	5.81956e-05	44.6004
Year of schooling	rs17598675	4	176647637	C	T	0.01199	0.0017	C	T	-9.77e-05	0.000119422	6.49065e-05	49.7438
Year of schooling	rs1827540	5	63001049	G	A	-0.0106	0.0017	G	A	0.000151852	0.0001187	5.07303e-05	38.8788
Year of schooling	rs1866823	8	57436577	A	G	0.01009	0.00171	A	G	5.92e-05	0.000120195	4.54303e-05	34.8168
Year of schooling	rs1882273	2	194028079	C	G	-0.01231	0.00181	C	G	0.000115586	0.000124674	6.03543e-05	46.2549
Year of schooling	rs1925576	10	68689083	G	A	0.00997	0.00171	G	A	6.23e-05	0.000120798	4.43562e-05	33.9936
Year of schooling	rs1947114	2	166180772	G	A	0.01071	0.00192	G	A	-7.42e-05	0.00013542	4.06008e-05	31.1154
Year of schooling	rs1964927	21	42653237	G	A	-0.01423	0.00177	G	A	-9.09e-05	0.000123992	8.43339e-05	64.6342
Year of schooling	rs2052285	16	51188432	A	G	0.01123	0.00175	A	G	-6.85e-05	0.000121226	5.37323e-05	41.1796
Year of schooling	rs2179152	6	26325888	C	T	0.01455	0.00176	C	T	-0.000117271	0.000122284	8.91739e-05	68.3439
Year of schooling	rs2182505	6	51653864	C	T	-0.01086	0.00192	C	T	2.51e-05	0.00013343	4.1746e-05	31.9931
Year of schooling	rs2256965	6	31555130	G	A	-0.01128	0.00176	G	A	8.7e-05	0.000120353	5.35976e-05	41.0763
Year of schooling	rs2287838	19	9959014	A	G	-0.01152	0.00171	A	G	-8.37e-05	0.0001192	5.92192e-05	45.3849
Year of schooling	rs2347526	4	159853577	C	T	0.01395	0.00179	C	T	0.000117102	0.000124663	7.92471e-05	60.7353
Year of schooling	rs242093	14	69481343	A	G	-0.01031	0.00172	A	G	-0.000142409	0.000120558	4.6883e-05	35.9302
Year of schooling	rs2447535	8	118946183	G	A	0.01181	0.00185	G	A	0.000118884	0.000130177	5.31752e-05	40.7526
Year of schooling	rs2554835	18	74141190	A	G	0.00974	0.00175	A	G	-7.21e-05	0.000121281	4.04203e-05	30.9771
Year of schooling	rs2570497	2	104441546	T	C	-0.01233	0.00177	T	C	8.15e-05	0.000123769	6.33181e-05	48.5264
Year of schooling	rs2725370	8	30852826	C	T	0.01536	0.00187	C	T	-0.000132869	0.000129205	8.80312e-05	67.468
Year of schooling	rs277828	13	109693885	A	C	-0.01091	0.00196	A	C	-1.66e-05	0.000135652	4.04292e-05	30.9839
Year of schooling	rs2819336	1	44015809	C	T	-0.01828	0.00177	C	T	0.000178671	0.000123417	0.000139162	106.661
Year of schooling	rs2820314	1	201872209	C	A	-0.011	0.0018	C	A	-5.86e-05	0.000124901	4.87298e-05	37.3456
Year of schooling	rs2885198	3	143636421	G	A	-0.01025	0.0017	G	A	-0.000248127	0.000119627	4.74357e-05	36.3537
Year of schooling	rs2901616	1	72122959	A	G	0.00941	0.00171	A	G	-4.01e-05	0.000118533	3.95135e-05	30.2821
Year of schooling	rs2905426	19	19478022	T	G	0.01037	0.00181	T	G	-1.5e-05	0.000124189	4.28309e-05	32.8246
Year of schooling	rs2923431	8	42394425	C	G	0.0114	0.00176	C	G	0.00012245	0.000122834	5.4744e-05	41.955
Year of schooling	rs2998315	14	85032707	G	A	0.01269	0.00171	G	A	5.61e-05	0.000118779	7.18581e-05	55.0719
Year of schooling	rs3013014	10	12396699	A	G	-0.01024	0.00172	A	G	-1.11e-06	0.000119648	4.62486e-05	35.4439
Year of schooling	rs3026996	1	159167290	C	A	-0.01537	0.00199	C	A	0.000185753	0.000138119	7.78365e-05	59.6541
Year of schooling	rs337637	4	38604470	A	G	0.01123	0.00177	A	G	-0.00014672	0.000122308	5.2525e-05	40.2543
Year of schooling	rs34316	5	88015545	C	A	-0.02016	0.00177	C	A	-5.17e-05	0.000120413	0.000169253	129.728
Year of schooling	rs34485537	16	83608924	T	C	0.01075	0.00173	T	C	-1.27e-05	0.000121291	5.03824e-05	38.6121
Year of schooling	rs35309068	12	14535908	G	T	0.01321	0.00171	G	T	-0.000188058	0.000119326	7.78673e-05	59.6777
Year of schooling	rs35316276	16	67850700	T	C	0.01173	0.00194	T	C	-7.16e-05	0.00013234	4.77032e-05	36.5588
Year of schooling	rs35417702	7	71739916	T	C	-0.01445	0.0017	T	C	-0.000165341	0.000118552	9.42698e-05	72.2498
Year of schooling	rs36119825	7	48820536	A	G	0.01063	0.00171	A	G	0.000134552	0.000118931	5.04229e-05	38.6432
Year of schooling	rs363096	4	3180021	C	T	0.01363	0.00172	C	T	-0.000106285	0.000119926	8.1936e-05	62.7962
Year of schooling	rs3788556	22	39972162	C	T	-0.01138	0.00171	C	T	7.66e-05	0.000120122	5.77887e-05	44.2885
Year of schooling	rs3800546	6	170067022	G	C	-0.01183	0.00194	G	C	-2.29e-05	0.000135823	4.852e-05	37.1848
Year of schooling	rs3809634	16	53538157	G	A	0.01058	0.00185	G	A	-0.000183643	0.000128775	4.26761e-05	32.7059
Year of schooling	rs3890802	5	152081927	A	G	-0.01133	0.00191	A	G	6.52e-05	0.000132343	4.59144e-05	35.1878
Year of schooling	rs3897821	1	243420388	G	A	-0.01502	0.0018	G	A	0.000147111	0.000125474	9.08513e-05	69.6296
Year of schooling	rs4328757	3	36938180	T	C	0.01067	0.00174	T	C	-0.00016506	0.000121592	4.90665e-05	37.6036
Year of schooling	rs4382592	9	134870755	G	T	0.01636	0.00185	G	T	0.000155837	0.000129187	0.000102036	78.2027
Year of schooling	rs4384309	10	133110596	A	G	0.0109	0.00172	A	G	-0.000137987	0.000119621	5.24021e-05	40.1601
Year of schooling	rs4442732	14	61025617	G	A	-0.01063	0.00176	G	A	8.24e-05	0.000122136	4.75988e-05	36.4788
Year of schooling	rs4667029	2	186176136	G	C	0.00961	0.00174	G	C	0.000156308	0.000121701	3.98022e-05	30.5033
Year of schooling	rs4700393	5	60098267	G	A	0.02086	0.0017	G	A	-0.00010056	0.000118602	0.000196436	150.567
Year of schooling	rs4726070	7	151328218	A	G	0.01251	0.00174	A	G	0.000174376	0.00012116	6.7447e-05	51.691
Year of schooling	rs4733264	8	31490621	C	G	-0.00954	0.00174	C	G	0.000131635	0.000122192	3.92245e-05	30.0606
Year of schooling	rs4757957	11	12881398	C	G	0.0141	0.00184	C	G	4.13e-05	0.000127217	7.66205e-05	58.7221
Year of schooling	rs4778058	15	93456069	C	T	0.01017	0.0017	C	T	3.32e-05	0.000120401	4.66981e-05	35.7885
Year of schooling	rs4787457	16	28555400	G	A	-0.01741	0.00176	G	A	-0.000225556	0.000122194	0.000127671	97.8523
Year of schooling	rs4810227	20	59841800	A	G	0.01272	0.00175	A	G	2.55e-05	0.000122731	6.89356e-05	52.832
Year of schooling	rs4839155	1	112161489	G	T	-0.01251	0.002	G	T	-9.83e-05	0.000139836	5.10515e-05	39.1249
Year of schooling	rs4846724	1	221967817	A	G	0.01018	0.0017	A	G	0.000128888	0.000119134	4.679e-05	35.8589
Year of schooling	rs4870482	6	157079675	G	C	-0.01083	0.0019	G	C	3.54e-05	0.000133348	4.23943e-05	32.4899
Year of schooling	rs4888746	16	78172252	G	A	-0.00952	0.00174	G	A	-8.55e-05	0.000123	3.90602e-05	29.9347
Year of schooling	rs4895650	6	145024122	C	T	-0.00965	0.00172	C	T	0.000156339	0.000120211	4.10729e-05	31.4772
Year of schooling	rs4945424	11	80305937	A	C	-0.00992	0.00171	A	C	0.000289548	0.000120466	4.39125e-05	33.6535
Year of schooling	rs4964046	12	27305310	G	A	0.01053	0.00178	G	A	-6.94e-05	0.000124137	4.56639e-05	34.9958
Year of schooling	rs4972400	2	174171884	A	G	0.01156	0.00181	A	G	-3.7e-05	0.000124391	5.32244e-05	40.7903
Year of schooling	rs532799	1	175852209	A	G	-0.01072	0.00188	A	G	-0.00013364	0.000132229	4.24259e-05	32.5142
Year of schooling	rs535307	7	105345398	G	A	-0.01004	0.00184	G	A	-0.000121883	0.000128855	3.885e-05	29.7736
Year of schooling	rs55736314	3	71586293	G	C	0.01431	0.00174	G	C	-1.35e-05	0.000121012	8.82507e-05	67.6363
Year of schooling	rs55771711	10	133802737	C	G	0.01555	0.00199	C	G	0.000224721	0.000135831	7.96702e-05	61.0595
Year of schooling	rs56391344	15	78006899	A	G	0.01571	0.00197	A	G	0.000204252	0.000136244	8.29773e-05	63.5944
Year of schooling	rs575113	1	110046373	A	G	0.01285	0.00186	A	G	0.00016122	0.000131124	6.22772e-05	47.7287
Year of schooling	rs60904894	14	89779535	C	A	0.01025	0.0017	C	A	0.00018598	0.000120116	4.74357e-05	36.3537
Year of schooling	rs6122735	20	47523732	T	C	0.0105	0.00174	T	C	-4.06e-05	0.000120959	4.75155e-05	36.4149
Year of schooling	rs62097985	18	50810675	T	C	-0.01288	0.00172	T	C	0.00020375	0.00012042	7.31676e-05	56.0756
Year of schooling	rs62184480	2	212654200	T	C	-0.01528	0.00191	T	C	-3.35e-05	0.000131777	8.35063e-05	63.9998
Year of schooling	rs622169	1	244437407	T	C	0.00999	0.00178	T	C	8.62e-05	0.000124177	4.11007e-05	31.4985
Year of schooling	rs62439690	7	21417556	A	G	-0.01087	0.00194	A	G	2.2e-05	0.00013613	4.09651e-05	31.3946
Year of schooling	rs6493265	15	47513253	T	C	-0.01385	0.00174	T	C	0.00013758	0.000121066	8.26686e-05	63.3578
Year of schooling	rs6513959	20	43620856	G	A	-0.01177	0.00185	G	A	-4.13e-05	0.000129925	5.28156e-05	40.477
Year of schooling	rs6557171	6	152234593	C	T	0.01567	0.00181	C	T	7.74e-05	0.000125136	9.77944e-05	74.9514
Year of schooling	rs663234	1	57735595	G	C	-0.01005	0.00174	G	C	-1.69e-05	0.000121823	4.35302e-05	33.3605
Year of schooling	rs66568921	3	85672018	G	T	0.01565	0.00182	G	T	0.000152932	0.000124681	9.64761e-05	73.9409
Year of schooling	rs6731373	2	68503044	A	G	-0.01256	0.00181	A	G	-4.61e-05	0.000123447	6.28305e-05	48.1527
Year of schooling	rs6731967	2	237145606	C	G	-0.01186	0.00199	C	G	-0.000225714	0.000139997	4.63467e-05	35.5191
Year of schooling	rs67890737	2	228984644	A	C	-0.01141	0.00179	A	C	-0.000156148	0.000124695	5.30173e-05	40.6316
Year of schooling	rs6803651	3	64431730	T	G	0.01131	0.00172	T	G	4.59e-06	0.000120042	5.64182e-05	43.2382
Year of schooling	rs6938002	6	37526024	A	G	-0.01008	0.00173	A	G	0.000193027	0.000120432	4.42981e-05	33.9491
Year of schooling	rs6959891	7	54714000	G	A	-0.01136	0.00189	G	A	-6.26e-05	0.000132169	4.71399e-05	36.127
Year of schooling	rs7012546	8	105067737	T	C	0.01009	0.00172	T	C	5.65e-05	0.000120158	4.49036e-05	34.4131
Year of schooling	rs7029718	9	23358495	A	G	0.02439	0.00174	A	G	3.53e-05	0.000120207	0.000256324	196.483
Year of schooling	rs710629	12	67697856	A	G	0.01053	0.00177	A	G	8e-05	0.000124661	4.61813e-05	35.3923
Year of schooling	rs7257460	19	30746753	C	T	-0.01145	0.00189	C	T	-0.000228298	0.000131044	4.78897e-05	36.7017
Year of schooling	rs7278859	21	20026532	T	A	0.01013	0.00185	T	A	-0.000215026	0.000128895	3.91232e-05	29.9829
Year of schooling	rs730384	14	74889870	A	G	0.01016	0.00171	A	G	-0.000256719	0.000119979	4.60629e-05	35.3016
Year of schooling	rs7315713	12	75383884	T	A	-0.01022	0.00187	T	A	-0.000304879	0.000130313	3.89742e-05	29.8688
Year of schooling	rs73344830	10	103816828	G	A	-0.0172	0.00172	G	A	8.68e-05	0.000120195	0.000130473	99.9997
Year of schooling	rs7338352	13	91629750	T	C	-0.01149	0.00189	T	C	9.28e-05	0.000132995	4.82249e-05	36.9586
Year of schooling	rs736282	14	94287860	C	T	-0.01082	0.0017	C	T	-1.63e-05	0.000118782	5.28578e-05	40.5094
Year of schooling	rs7543462	1	159898913	G	A	0.00973	0.00171	G	A	-0.000218663	0.000118873	4.22465e-05	32.3767
Year of schooling	rs7594904	2	101184651	C	T	0.00969	0.00173	C	T	-0.00019375	0.000120426	4.09367e-05	31.3729
Year of schooling	rs7650602	3	141147414	C	T	0.00939	0.00171	C	T	8.44e-05	0.000119756	3.93457e-05	30.1535
Year of schooling	rs76878669	11	66092567	G	C	-0.01399	0.00205	G	C	-0.000207435	0.000140591	6.07683e-05	46.5722
Year of schooling	rs7773815	6	109602343	C	A	0.00953	0.0017	C	A	1.78e-05	0.000118554	4.10059e-05	31.4258
Year of schooling	rs7796203	7	117505487	A	G	-0.01074	0.00171	A	G	-1.48e-05	0.000118905	5.14718e-05	39.4471
Year of schooling	rs7808399	7	8075222	G	A	0.0107	0.00171	G	A	0.000105662	0.000119516	5.10892e-05	39.1538
Year of schooling	rs7864396	9	96251318	C	A	0.00979	0.00177	C	A	-0.000126858	0.000123822	3.99188e-05	30.5927
Year of schooling	rs7924036	10	65191645	T	G	0.01501	0.0017	T	G	-0.000170768	0.000118424	0.000101717	77.9583
Year of schooling	rs7928622	11	11670871	T	A	0.01011	0.00181	T	A	-0.000157558	0.000127279	4.07102e-05	31.1992
Year of schooling	rs795230	11	30774525	T	C	0.00952	0.00172	T	C	4.28e-05	0.000119787	3.99738e-05	30.6349
Year of schooling	rs7977614	12	110115286	G	A	0.01325	0.00198	G	A	-0.00012291	0.00012998	5.84321e-05	44.7817
Year of schooling	rs7993663	13	55761771	C	T	0.0118	0.00178	C	T	-0.000139203	0.000123649	5.73423e-05	43.9464
Year of schooling	rs8008382	14	104054425	C	T	0.01208	0.00185	C	T	-1.92e-05	0.000129615	5.56342e-05	42.6373
Year of schooling	rs837080	8	130925116	C	T	0.01092	0.0017	C	T	4.13e-05	0.000118663	5.38393e-05	41.2616
Year of schooling	rs894067	11	76454408	A	G	0.01041	0.00175	A	G	-0.000128192	0.00012166	4.61722e-05	35.3854
Year of schooling	rs9342482	6	66223843	T	G	0.01264	0.00197	T	G	-9.04e-05	0.000137024	5.37173e-05	41.1681
Year of schooling	rs9372625	6	98344031	A	G	0.02383	0.00176	A	G	-8.54e-05	0.000122209	0.000239163	183.325
Year of schooling	rs9384679	6	108864419	T	C	-0.00959	0.00176	T	C	-0.000129057	0.000122367	3.8741e-05	29.69
Year of schooling	rs9386319	6	96566419	G	A	0.00991	0.00174	G	A	-0.000214891	0.000121552	4.23259e-05	32.4375
Year of schooling	rs9503598	6	3446263	A	G	0.01079	0.00171	A	G	-8.23e-05	0.000120265	5.19522e-05	39.8153
Year of schooling	rs9556958	13	99100046	T	C	-0.0108	0.0017	T	C	-2.82e-05	0.000119197	5.26626e-05	40.3598
Year of schooling	rs9616906	22	51104680	A	G	0.01497	0.00172	A	G	0.000165381	0.000119155	9.8837e-05	75.7505
Year of schooling	rs9679654	2	61836773	C	T	0.01042	0.00172	C	T	-0.000288436	0.000119848	4.78887e-05	36.701
Year of schooling	rs969512	4	147872742	T	A	0.01249	0.00179	T	A	-0.000194746	0.000125572	6.35283e-05	48.6875
Year of schooling	rs9704097	11	24980643	A	C	-0.0103	0.00171	A	C	-5.19e-05	0.000118405	4.7341e-05	36.2812
Year of schooling	rs9882532	3	16865845	C	T	-0.01208	0.00177	C	T	-0.000153435	0.000124016	6.07766e-05	46.5786
Year of schooling	rs9914918	17	46962021	A	G	0.01155	0.00189	A	G	0.000110398	0.000129943	4.87298e-05	37.3456
Year of schooling	rs9933256	16	1246748	G	A	-0.01134	0.00172	G	A	9.66e-05	0.000118892	5.67179e-05	43.4678
Year of schooling	rs9936270	16	12215741	T	C	-0.0136	0.00198	T	C	8.98e-05	0.00013814	6.15597e-05	47.1787
Year of schooling	rs9964724	18	35159124	T	C	0.01978	0.00183	T	C	0.000115918	0.000127263	0.000152426	116.829
Year of schooling	rs9995567	4	163698499	A	G	0.00998	0.00178	A	G	-0.00013954	0.000123664	4.10184e-05	31.4355
BMI	rs10063055	5	140990108	T	C	0.0136775	0.00226991	T	C	-4.55e-05	0.000136049	7.86734e-05	36.3073
BMI	rs10172483	2	208300941	T	A	0.0127394	0.00232602	T	A	0.000198996	0.000139817	6.49993e-05	29.9964
BMI	rs10182416	2	104242992	G	A	0.0130378	0.00197134	G	A	-4.37e-05	0.000118477	9.47786e-05	43.7405
BMI	rs10184537	2	50742025	T	C	-0.016303	0.00208355	T	C	-2.98e-05	0.000125233	0.000132659	61.2245
BMI	rs10402950	19	33935675	C	T	0.0135545	0.00218692	C	T	-7.5e-06	0.000130693	8.32398e-05	38.4149
BMI	rs10510025	10	118650996	T	C	0.0175643	0.00229886	T	C	5.76e-05	0.000137653	0.000126488	58.3761
BMI	rs1064213	2	198950240	A	G	0.0149301	0.00197196	A	G	0.000178547	0.000118518	0.000124206	57.3228
BMI	rs10742752	11	45438374	C	T	0.0117979	0.00202961	C	T	0.000182009	0.000121553	7.32181e-05	33.7895
BMI	rs10760277	9	126093999	T	C	0.0138734	0.00203825	T	C	-0.000256478	0.000122021	0.000100386	46.3286
BMI	rs10780248	9	81370555	A	G	-0.0121232	0.00199415	A	G	-0.0001027	0.000119363	8.00848e-05	36.9587
BMI	rs1078141	8	142619393	T	C	0.0142239	0.00205862	T	C	0.000142274	0.000123231	0.000103444	47.7401
BMI	rs10960293	9	11828585	T	G	-0.0140984	0.00210242	T	G	-0.00014261	0.000125857	0.000138076	63.7248
BMI	rs10989067	9	103119634	A	G	0.0169514	0.00212349	A	G	-0.000131342	0.000127121	7.24957e-05	33.4562
BMI	rs11001963	10	78760959	T	C	0.0116794	0.00201921	T	C	0.000162156	0.000120905	6.96572e-05	32.1461
BMI	rs1101124	20	17091684	G	A	-0.0131136	0.0023129	G	A	-0.000141034	0.000138191	0.000229838	106.085
BMI	rs11012732	10	21830104	G	A	0.0216425	0.00210126	G	A	8.57e-05	0.000125815	6.98226e-05	32.2224
BMI	rs11024271	11	17395540	C	T	0.0115805	0.00204008	C	T	-6.12e-05	0.00012218	6.53611e-05	30.1634
BMI	rs11057072	12	16933340	G	A	0.0128422	0.00233829	G	A	4.77e-05	0.000139997	0.000196171	90.5424
BMI	rs11079849	17	47090785	T	C	-0.020093	0.00211163	T	C	7.34e-05	0.000126257	6.78799e-05	31.3259
BMI	rs11115160	12	82424100	A	G	-0.0130768	0.00233641	A	G	0.000139859	0.000139887	7.1546e-05	33.0178
BMI	rs11122450	1	230301811	G	T	-0.0116316	0.00202425	G	T	-3.85e-05	0.000121597	0.000158563	73.182
BMI	rs11134679	5	170623391	G	A	0.0182459	0.00213286	G	A	1.47e-06	0.000127822	0.000213919	98.7358
BMI	rs11150745	17	78757626	G	A	-0.0211611	0.00212961	G	A	-0.000305992	0.000127325	0.000201746	93.1161
BMI	rs11165643	1	96924097	T	C	0.0193319	0.00200337	T	C	-4.73e-05	0.000120343	8.40327e-05	38.7808
BMI	rs111689389	5	27175962	C	G	-0.0136706	0.00219522	C	G	-8.4e-05	0.000131558	0.000110925	51.1927
BMI	rs11218510	11	121922587	A	G	-0.0144616	0.00202121	A	G	-8.73e-05	0.000121048	0.000134829	62.2263
BMI	rs11607476	11	115037061	C	A	0.015712	0.00199179	C	A	4.93e-05	0.000119282	6.66238e-05	30.7461
BMI	rs11630647	15	99240947	A	G	-0.012674	0.00228082	A	G	-8.28e-06	0.000136338	0.000177059	81.7199
BMI	rs11642090	16	81730582	C	T	0.0114184	0.00205925	C	T	-7.25e-05	0.000123316	0.000231411	106.811
BMI	rs1167311	1	49996959	A	G	-0.0192649	0.00213109	A	G	5.09e-05	0.000128015	0.000100443	46.355
BMI	rs11691869	2	100805996	A	C	-0.0193158	0.00205562	A	C	-0.000268676	0.000123545	7.85608e-05	36.2553
BMI	rs11709402	3	131551027	G	A	0.0228192	0.00220796	G	A	-0.000121055	0.000132484	7.87592e-05	36.3469
BMI	rs11757278	6	13180454	C	T	-0.0146269	0.00214834	C	T	-0.000233844	0.000128798	7.93403e-05	36.6151
BMI	rs118136827	17	2168104	T	G	-0.0132582	0.0022019	T	G	0.000117575	0.000131645	8.3274e-05	38.4306
BMI	rs1191600	14	30101641	A	C	-0.0122197	0.00202687	A	C	0.000147956	0.000121214	9.40452e-05	43.402
BMI	rs11919665	3	48085349	T	A	-0.0127854	0.00211292	T	A	-0.000139861	0.000126772	0.000237691	109.71
BMI	rs12089815	1	91189933	A	G	-0.0123121	0.00198606	A	G	-0.000102748	0.000119307	0.000104976	48.4473
BMI	rs12259464	10	53680099	A	G	0.0130895	0.00198686	A	G	-7.59e-06	0.000118971	0.000184734	85.2626
BMI	rs12340969	9	15645713	T	C	-0.0208868	0.0019941	T	C	9.87e-05	0.000119358	9.82766e-05	45.355
BMI	rs12440603	15	46585722	T	C	0.0139285	0.0020011	T	C	1.15e-06	0.000119618	0.000100371	46.3215
BMI	rs12462975	19	30272202	A	G	0.0195822	0.00212071	A	G	0.000119941	0.000126732	8.9408e-05	41.2617
BMI	rs12541408	8	95585807	C	T	-0.0143261	0.00212723	C	T	0.000148537	0.000127338	0.000102405	47.2604
BMI	rs1266874	6	51779638	G	A	0.0140966	0.0020712	G	A	1.11e-05	0.000124163	0.00014981	69.1416
BMI	rs12692596	2	161265910	T	C	0.0130872	0.00203738	T	C	0.000168688	0.00012247	0.000157816	72.8371
BMI	rs12712767	2	41703383	A	G	0.0114221	0.00204487	A	G	9.18e-05	0.000122895	0.0001929	89.0324
BMI	rs1286058	14	91458523	A	T	0.0149126	0.00216922	A	T	0.000206997	0.000129724	0.000126278	58.2793
BMI	rs12885458	14	47303114	G	T	-0.0164804	0.00198197	G	T	3.34e-05	0.000118537	6.61419e-05	30.5237
BMI	rs12937411	17	34950239	T	C	-0.017187	0.00201383	T	C	-0.000223273	0.000120405	9.55913e-05	44.1156
BMI	rs1296328	4	137083193	C	A	-0.018862	0.001999	C	A	0.000192816	0.000119806	0.000177174	81.773
BMI	rs12974458	19	1866115	T	C	0.0152466	0.00199717	T	C	0.000293892	0.000119348	0.000102665	47.3807
BMI	rs13033310	2	133523605	A	G	0.012611	0.0022826	A	G	0.000184131	0.000137203	9.01588e-05	41.6082
BMI	rs13176429	5	43152216	C	T	0.0141555	0.00213122	C	T	-1.22e-05	0.000127737	0.000107166	49.4577
BMI	rs1320251	17	21264396	T	C	-0.0180321	0.00199407	T	C	-1.48e-05	0.000119226	0.000115588	53.3451
BMI	rs13218383	6	120173501	G	C	-0.0144025	0.00209236	G	C	-0.000198376	0.00012544	6.60098e-05	30.4628
BMI	rs1322842	6	20488897	G	A	-0.0131292	0.00203539	G	A	6.3e-05	0.000122016	0.000142096	65.5808
BMI	rs13248187	8	14336834	C	T	0.015764	0.00224155	C	T	1.81e-05	0.000134189	9.07714e-05	41.891
BMI	rs1327259	6	51177811	G	A	-0.0148532	0.00203363	G	A	-0.000115626	0.000121903	9.37547e-05	43.2679
BMI	rs13291723	9	80510077	A	G	0.0110318	0.00199876	A	G	0.000170023	0.000119645	8.03303e-05	37.072
BMI	rs13427822	2	213414265	G	A	-0.0181515	0.00224142	G	A	2.47e-05	0.000134715	0.000163886	75.639
BMI	rs1346841	4	65651730	A	G	-0.013056	0.0020172	A	G	9.07e-05	0.000121034	0.000109547	50.5568
BMI	rs1360201	9	73796450	T	C	0.0130075	0.00197747	T	C	3.15e-05	0.000118376	9.43614e-05	43.5479
BMI	rs1438945	5	152510937	A	T	-0.0133824	0.00219791	A	T	-5.99e-05	0.000131734	7.09305e-05	32.7337
BMI	rs1441264	13	79580919	A	G	0.0179033	0.00205854	A	G	5.79e-05	0.000123108	0.000132025	60.932
BMI	rs1458156	12	41887940	T	C	0.014075	0.00197951	T	C	8.9e-05	0.000118513	7.19291e-05	33.1947
BMI	rs1471093	3	108031094	A	G	0.0134619	0.00203996	A	G	-0.000185633	0.000122394	9.68528e-05	44.6978
BMI	rs1471740	3	136328270	C	T	0.0193576	0.00225404	C	T	-9.36e-05	0.00013523	7.14501e-05	32.9736
BMI	rs147568678	10	93061851	C	T	-0.0133327	0.00233034	C	T	-6.19e-05	0.000139534	7.76056e-05	35.8145
BMI	rs1503526	5	63020706	C	T	0.0154308	0.00197681	C	T	0.000153877	0.000118474	8.87284e-05	40.9481
BMI	rs1554654	3	44044344	T	C	-0.0125927	0.0019812	T	C	-6.46e-05	0.000118873	0.000286734	132.354
BMI	rs156201	6	104847441	C	G	0.0131899	0.00228932	C	G	-3.05e-05	0.000137222	0.000101588	46.8835
BMI	rs1582931	5	122657199	A	G	-0.0133419	0.0019956	A	G	-3.54e-05	0.000119591	0.000229482	105.921
BMI	rs1608113	3	157815217	T	A	-0.0117766	0.00205086	T	A	8.14e-05	0.00012305	8.40655e-05	38.7959
BMI	rs17056301	5	158271680	C	T	0.0135831	0.0022697	C	T	4.44e-05	0.000136021	0.000115303	53.2135
BMI	rs17289010	4	140774684	G	A	-0.0134661	0.00210438	G	A	1.22e-05	0.000126125	0.00010101	46.6164
BMI	rs17770336	9	28414625	T	C	0.0242931	0.00211161	T	C	-3.85e-06	0.000126401	0.000239233	110.422
BMI	rs1778830	1	156489974	A	G	0.0140775	0.00205596	A	G	-7.12e-05	0.0001235	0.00024738	114.184
BMI	rs1788808	18	21090023	G	A	-0.020404	0.00198255	G	A	-0.000210508	0.000118531	6.78825e-05	31.327
BMI	rs1793636	11	131934926	C	G	-0.0133343	0.0021408	C	G	9.47e-06	0.000128204	0.00020497	94.6045
BMI	rs1805123	7	150645534	G	T	-0.0167569	0.00229711	G	T	-3.49e-05	0.000137558	7.37216e-05	34.0219
BMI	rs1834144	18	40744790	A	C	-0.0140112	0.00205213	A	C	-8.23e-05	0.000122705	9.14671e-05	42.2121
BMI	rs1852370	8	77227589	G	A	0.0209781	0.00199635	G	A	-4.9e-05	0.000119502	7.86973e-05	36.3184
BMI	rs1861410	2	58933591	T	C	-0.0212558	0.00198918	T	C	-6.94e-05	0.000119554	6.81887e-05	31.4684
BMI	rs1865759	4	20261947	C	T	-0.0115069	0.00205588	C	T	-0.000118824	0.000123352	0.000102719	47.4055
BMI	rs1884897	20	6612832	G	A	0.020001	0.00205634	G	A	9.09e-06	0.000122879	6.90977e-05	31.8879
BMI	rs1919243	5	88778861	C	T	0.0116759	0.00200175	C	T	-0.000110818	0.000119975	0.000126075	58.1856
BMI	rs1934102	9	23228275	A	G	-0.0136682	0.00210374	A	G	5.99e-05	0.00012594	7.96668e-05	36.7658
BMI	rs1935353	9	27791090	C	T	0.0119821	0.00198824	C	T	0.000113926	0.000119017	0.000120414	55.5725
BMI	rs1967772	13	28036062	A	G	-0.0170434	0.00220377	A	G	-2.87e-05	0.000131813	0.000126099	58.1967
BMI	rs2102278	4	52818664	G	A	0.0118583	0.0021139	G	A	0.000123106	0.000126833	0.000124175	57.3088
BMI	rs2133561	5	139086651	T	A	-0.014097	0.00204744	T	A	0.000184149	0.000122709	0.000142417	65.729
BMI	rs2153740	20	2126089	G	A	-0.0112551	0.00199313	G	A	8.88e-05	0.0001191	0.00021301	98.3159
BMI	rs215634	7	32369148	G	A	-0.0155223	0.00203492	G	A	-0.000113877	0.00012186	9.24542e-05	42.6677
BMI	rs2164300	4	67813017	T	C	-0.012019	0.00198219	T	C	-6.34e-05	0.000118925	0.00015603	72.0127
BMI	rs2172131	10	133978962	C	T	-0.0149382	0.00200386	C	T	5.05e-05	0.000119985	0.000141416	65.2668
BMI	rs217672	14	62361021	C	A	0.0170155	0.00223046	C	A	0.00013543	0.000133401	7.87373e-05	36.3368
BMI	rs2192158	4	55505360	G	A	-0.015012	0.00198302	G	A	0.000118138	0.00011898	0.000122765	56.6577
BMI	rs2216931	2	181599070	A	C	0.0169109	0.00208587	A	C	-6.72e-05	0.000125362	0.000415486	191.809
BMI	rs2234458	11	65639374	T	C	-0.0203841	0.00205579	T	C	6.3e-05	0.000123118	8.93642e-05	41.2415
BMI	rs2249825	13	31037903	C	G	-0.0146183	0.00223793	C	G	-9.47e-05	0.000133842	7.99176e-05	36.8816
BMI	rs2253310	6	108888593	G	C	0.0173213	0.00204115	G	C	0.000135573	0.000122358	0.000136456	62.9775
BMI	rs2271189	12	56494991	A	G	-0.0163086	0.00201869	A	G	-0.000106883	0.000120863	8.01162e-05	36.9732
BMI	rs2275003	9	34124860	G	A	-0.0119236	0.00197803	G	A	8.32e-06	0.000118404	0.000143778	66.3572
BMI	rs2289379	7	44804225	T	C	-0.0152765	0.00202952	T	C	-0.000106747	0.000121536	0.000201463	92.9853
BMI	rs2307111	5	75003678	C	T	-0.0280042	0.00202203	C	T	-0.000103012	0.000121188	7.01454e-05	32.3714
BMI	rs2342892	16	24540806	G	T	-0.0126972	0.00197715	G	T	-6.79e-05	0.000118396	7.66005e-05	35.3506
BMI	rs2381404	2	144035442	C	T	0.0139664	0.00229974	C	T	-7.94e-05	0.000138221	9.09657e-05	41.9807
BMI	rs2398861	9	96430747	G	A	0.0179932	0.00226733	G	A	-0.000110953	0.00013572	0.000265954	122.759
BMI	rs2425816	20	44895075	A	G	0.0122284	0.00201106	A	G	0.000199813	0.000120166	7.72479e-05	35.6494
BMI	rs2433733	2	230816703	A	G	-0.0171805	0.00210907	A	G	8.95e-05	0.000126759	9.61256e-05	44.3622
BMI	rs2439823	10	99778226	G	A	0.0191998	0.00199108	G	A	-6.96e-05	0.000119215	9.23223e-05	42.6068
BMI	rs2482356	9	94178371	C	T	-0.0113511	0.00199506	C	T	0.000142504	0.000119426	0.000108793	50.2089
BMI	rs249293	16	9412222	C	G	0.0128369	0.00215904	C	G	7.02e-05	0.000129292	0.000291865	134.723
BMI	rs2512892	11	131451862	C	T	0.0129468	0.00199819	C	T	8.4e-05	0.000119669	0.00011951	55.1552
BMI	rs252761	5	77380723	T	G	-0.0115046	0.00201769	T	G	-1.42e-05	0.000120921	7.25296e-05	33.4718
BMI	rs2568958	1	72765116	A	G	0.0222928	0.00201204	A	G	6.72e-05	0.000120863	8.04421e-05	37.1236
BMI	rs2569993	3	12926096	C	T	0.01267	0.00212202	C	T	-0.000163266	0.000127309	7.03722e-05	32.4761
BMI	rs2606228	3	183537759	C	A	-0.0138791	0.00208379	C	A	-0.000148443	0.000125034	0.000105787	48.8215
BMI	rs2616143	8	20632022	A	G	-0.0138738	0.00212547	A	G	-9.35e-05	0.000127237	0.000159276	73.5108
BMI	rs2618039	1	112324111	T	A	0.0143963	0.0020317	T	A	-0.000106471	0.000122051	6.56577e-05	30.3003
BMI	rs2678204	1	201800511	G	T	0.024161	0.00208158	G	T	-4.26e-05	0.000125038	0.000131256	60.5771
BMI	rs2725371	8	30854033	G	A	-0.0160301	0.00215845	G	A	-0.000131747	0.000129211	9.53686e-05	44.0128
BMI	rs2791643	1	11207269	T	C	-0.0133837	0.00231332	T	C	3.7e-05	0.000138959	8.84017e-05	40.7973
BMI	rs2837996	21	42626706	C	T	0.0126647	0.00207859	C	T	-0.000160429	0.000124064	6.53629e-05	30.1642
BMI	rs28404639	5	80874229	T	C	-0.0117129	0.00205533	T	C	-0.000157919	0.000123169	9.27185e-05	42.7896
BMI	rs28489620	22	41804716	A	G	-0.0153737	0.00220025	A	G	0.00018542	0.000131331	0.000108096	49.8872
BMI	rs2861685	2	67837553	C	T	-0.0171274	0.00199763	C	T	-0.00028409	0.000120063	0.000148223	68.4089
BMI	rs28670671	9	140363045	C	T	-0.0124638	0.00226426	C	T	0.000145692	0.000135532	0.000272428	125.748
BMI	rs2870111	15	79403585	T	C	-0.0157151	0.00201912	T	C	0.000164706	0.000120707	0.000116286	53.6673
BMI	rs2875762	6	124925032	C	G	0.015339	0.0023121	C	G	-0.000150541	0.000138599	7.20606e-05	33.2553
BMI	rs2920503	3	12324230	T	C	-0.0140307	0.00219666	T	C	-6.54e-05	0.000131802	9.76312e-05	45.0571
BMI	rs2941452	8	76442294	G	A	0.0111622	0.00203237	G	A	5.13e-05	0.000121666	7.38311e-05	34.0725
BMI	rs317656	12	69681101	A	T	-0.0144763	0.00221303	A	T	8.16e-05	0.000132506	0.000124689	57.5458
BMI	rs3212038	14	104178186	G	A	0.0149201	0.0021124	G	A	-1.47e-05	0.000126331	0.000149858	69.1633
BMI	rs329118	5	133861663	T	C	-0.0165734	0.0020038	T	C	1.61e-05	0.000120086	0.000208078	96.0393
BMI	rs34045288	6	40369081	T	C	0.0234784	0.00209371	T	C	-6.73e-05	0.000125519	8.76737e-05	40.4613
BMI	rs34234296	2	175166636	A	G	-0.014947	0.00204032	A	G	3.46e-05	0.000122627	7.39334e-05	34.1197
BMI	rs34696181	7	93096635	C	T	0.0114345	0.00198283	C	T	0.000121657	0.000118741	0.000171016	78.93
BMI	rs349071	11	84776849	A	G	-0.0133062	0.00198231	A	G	-9.25e-05	0.000118718	0.000317212	146.426
BMI	rs35154326	16	24862414	G	A	-0.0130427	0.00223442	G	A	-0.000146766	0.000133805	7.7946e-05	35.9716
BMI	rs355777	3	154034950	C	G	0.0152715	0.00201314	C	G	0.000246924	0.000120781	7.05262e-05	32.5472
BMI	rs35809007	2	47019521	A	G	-0.0171009	0.00205627	A	G	-0.000119699	0.000123591	7.69952e-05	35.5328
BMI	rs35957544	8	73440371	T	G	-0.0196429	0.00200438	T	G	2.7e-06	0.000119989	7.78512e-05	35.9279
BMI	rs36061954	8	38329650	T	C	0.0128445	0.00201928	T	C	8.32e-05	0.000120873	0.000114019	52.6209
BMI	rs3764625	19	49649051	G	T	-0.0117714	0.00201523	G	T	-5.8e-06	0.000120434	0.000189078	87.2679
BMI	rs3803286	14	103246470	G	A	-0.0186417	0.00209828	G	A	-4.42e-05	0.000125474	0.000170412	78.6514
BMI	rs3807566	7	50564204	T	G	-0.0120727	0.00199583	T	G	-4.47e-05	0.000119516	9.83534e-05	45.3904
BMI	rs3814883	16	29994922	T	C	0.0240107	0.00198424	T	C	3.57e-05	0.000118826	7.79673e-05	35.9814
BMI	rs3851998	3	131876605	G	C	-0.0136071	0.00226874	G	C	-0.000330104	0.000136126	0.000164054	75.7165
BMI	rs3866805	1	6657424	A	C	0.0117835	0.00206546	A	C	3.12e-05	0.000124077	8.08088e-05	37.2929
BMI	rs3897102	12	123492112	T	C	0.0120838	0.00202716	T	C	-0.00022814	0.000121367	7.07289e-05	32.6407
BMI	rs3902951	14	69789755	G	T	0.0141019	0.00235267	G	T	-0.000127809	0.000140688	0.000104756	48.3454
BMI	rs3935190	17	79084367	A	G	-0.0144864	0.00199701	A	G	4.83e-05	0.000119406	9.00095e-05	41.5394
BMI	rs394608	21	46581798	C	T	0.0186353	0.00199484	C	T	0.000104048	0.000119056	0.000134451	62.052
BMI	rs4055791	13	59266053	T	C	-0.0178082	0.00200801	T	C	-0.000233581	0.000120095	0.000120721	55.7143
BMI	rs4261944	4	31003636	G	T	0.0138553	0.00205652	G	T	7.67e-05	0.000123394	9.15639e-05	42.2568
BMI	rs4284600	15	31843528	C	T	0.0119673	0.00199506	C	T	1.89e-05	0.000119267	0.000164322	75.8402
BMI	rs429343	2	147903382	G	A	-0.0173795	0.00199729	G	A	0.000112162	0.000120043	0.000156913	72.4202
BMI	rs4307239	7	24354300	G	A	0.0121413	0.00198816	G	A	-3.49e-05	0.000119068	0.000122569	56.5675
BMI	rs4419475	4	96150044	T	A	0.011487	0.0020106	T	A	-5.32e-05	0.000120501	0.000102829	47.4563
BMI	rs4456769	20	25190777	T	C	0.0146111	0.00210138	T	C	3.96e-05	0.000125571	0.000173906	80.2644
BMI	rs4562625	1	209218583	G	C	-0.0130522	0.00202513	G	C	0.000202429	0.000121654	0.000182426	84.1971
BMI	rs4605363	2	229010960	C	A	0.0163638	0.00207733	C	A	-0.000144799	0.000124854	8.86299e-05	40.9026
BMI	rs4625888	2	204101157	T	C	0.0117507	0.00198303	T	C	1.72e-05	0.000119183	0.000158022	72.9322
BMI	rs4648450	1	2723214	A	C	-0.014837	0.00198775	A	C	2.35e-05	0.000119412	0.000151643	69.9873
BMI	rs4672338	2	60217457	T	C	0.0135646	0.00208669	T	C	0.000162826	0.000125418	0.000138816	64.0667
BMI	rs4764949	12	103658096	G	A	-0.0183924	0.00211197	G	A	-0.00022112	0.000126448	7.92797e-05	36.5871
BMI	rs4820410	22	40690385	G	A	-0.0177457	0.00208527	G	A	-0.000134218	0.000124463	9.517e-05	43.9211
BMI	rs4832298	2	86764004	T	C	-0.015965	0.00212268	T	C	0.000321059	0.000127579	9.10703e-05	42.029
BMI	rs4864201	4	130731284	C	T	-0.0142532	0.00206902	C	T	-0.000100793	0.000124001	6.77486e-05	31.2653
BMI	rs4876611	8	116671848	G	A	0.0197549	0.00220502	G	A	5.27e-05	0.000131996	0.000141477	65.295
BMI	rs4929923	11	8639200	C	T	0.0189424	0.00206436	C	T	0.000178647	0.000123632	0.0001162	53.6275
BMI	rs5011579	16	69187318	G	C	0.0140268	0.00219322	G	C	-0.000297218	0.000131344	7.31494e-05	33.7578
BMI	rs529200	3	173114305	G	A	0.0168965	0.0019785	G	A	9.23e-05	0.000118708	6.91413e-05	31.908
BMI	rs55714539	19	18207397	C	A	0.0175719	0.00210043	C	A	-9.09e-05	0.000125517	0.000283966	131.076
BMI	rs55769038	11	13331808	A	G	0.0160961	0.00201096	A	G	1.51e-05	0.000120441	6.55196e-05	30.2365
BMI	rs557951	3	62713263	G	T	0.0140534	0.00213387	G	T	-0.000193541	0.000128029	0.000246516	113.785
BMI	rs558887	11	28712741	G	A	-0.0129976	0.00214881	G	A	5.47e-05	0.000128693	0.00011777	54.3524
BMI	rs559231	18	39644247	T	G	0.0134907	0.00203562	T	G	-0.000185353	0.000121715	8.51885e-05	39.3143
BMI	rs56038322	3	69925128	A	G	0.0139276	0.00214833	A	G	-0.000152855	0.000128897	7.36105e-05	33.9707
BMI	rs56143236	3	157020444	T	C	0.0126667	0.00226533	T	C	2.52e-05	0.000135913	0.000116083	53.5737
BMI	rs56399737	13	33381721	T	C	-0.0161325	0.00199646	T	C	7.93e-05	0.000119399	0.000132683	61.2356
BMI	rs56858768	13	86511730	A	G	0.0159188	0.00217378	A	G	2.4e-05	0.000130009	0.000120214	55.4802
BMI	rs56893062	8	25662655	G	T	0.0125141	0.00215383	G	T	5.13e-05	0.000128935	9.26948e-05	42.7787
BMI	rs57989773	6	100629078	C	T	0.0133488	0.00236315	C	T	-0.000113574	0.000141662	6.53266e-05	30.1475
BMI	rs58862095	7	75081418	T	C	-0.0229877	0.00200786	T	C	-0.000357245	0.000120243	7.38208e-05	34.0677
BMI	rs59068084	4	113256737	T	G	0.0110552	0.00201048	T	G	6.23e-05	0.000120489	7.40436e-05	34.1705
BMI	rs59227842	11	43692423	G	A	0.0229675	0.00215313	G	A	-6.5e-05	0.000128949	7.5284e-05	34.743
BMI	rs594024	11	69443822	C	T	-0.0146771	0.00199081	C	T	-1.21e-05	0.000119227	7.35655e-05	33.9499
BMI	rs6023655	20	53479658	G	A	-0.0147346	0.00234997	G	A	3.96e-05	0.000140433	0.000224563	103.65
BMI	rs61740466	1	19934900	A	G	-0.0135153	0.00231885	A	G	3.11e-05	0.000139295	7.03126e-05	32.4486
BMI	rs61903695	11	89922417	G	A	0.0166235	0.00227115	G	A	0.000162694	0.000136025	0.000103683	47.8505
BMI	rs61992671	14	101531854	G	A	-0.0161925	0.00206924	G	A	4.62e-05	0.000123752	0.00115796	534.972
BMI	rs62007782	15	78029797	A	G	-0.0167007	0.00224215	A	G	0.00028502	0.000134029	0.000219067	101.112
BMI	rs62176243	2	166190881	T	A	-0.0149699	0.00228878	T	A	-2.99e-05	0.000137565	0.000121546	56.095
BMI	rs62190049	2	182566998	C	G	-0.0111798	0.00203614	C	G	0.000103688	0.000122377	0.000156431	72.1977
BMI	rs62241847	3	20466465	G	A	-0.0124263	0.00212897	G	A	-3.04e-05	0.000127735	0.000157293	72.5954
BMI	rs62379271	5	105870033	G	T	0.0117237	0.00200557	G	T	0.00010492	0.000120192	8.50385e-05	39.245
BMI	rs6444950	3	170602073	A	G	0.0158525	0.00232007	A	G	0.000193853	0.000139209	8.98805e-05	41.4798
BMI	rs6474856	9	14768160	T	C	-0.0122041	0.00207048	T	C	-5.55e-05	0.00012394	0.000127512	58.8491
BMI	rs6531639	4	38556399	A	G	-0.0136291	0.00233909	A	G	-0.000204909	0.000140354	0.000110245	50.879
BMI	rs6545714	2	59307725	A	G	-0.0205219	0.00201573	A	G	5.54e-05	0.000121157	6.54437e-05	30.2015
BMI	rs6560906	12	133414054	C	T	-0.012198	0.00214136	C	T	-0.000138267	0.00012821	6.92263e-05	31.9473
BMI	rs6561937	13	58257667	A	T	-0.015934	0.00230346	A	T	-0.000127557	0.000137757	9.70694e-05	44.7978
BMI	rs6567160	18	57829135	C	T	0.0541723	0.00234213	C	T	0.000141547	0.000140043	7.58153e-05	34.9882
BMI	rs6575340	14	94023972	A	G	0.0207333	0.00206189	A	G	0.00017004	0.000123312	0.000130446	60.2033
BMI	rs66679256	4	18351898	T	C	0.0148864	0.00198759	T	C	0.00022987	0.000119257	9.50779e-05	43.8786
BMI	rs6669189	1	75011358	T	C	0.0171368	0.00201682	T	C	0.000103461	0.000121155	0.000103568	47.7974
BMI	rs6669341	1	47678458	G	A	-0.0170287	0.0019986	G	A	9.98e-05	0.000120062	0.00017654	81.4802
BMI	rs6682438	1	33784146	C	T	0.0131586	0.00210047	C	T	-5.1e-05	0.00012618	0.000139574	64.4163
BMI	rs6688826	1	80812329	C	T	0.0138622	0.00215235	C	T	6.27e-06	0.000129296	9.08096e-05	41.9086
BMI	rs66978877	19	18455657	C	T	-0.0171989	0.00224197	C	T	-9.17e-05	0.000133983	8.62051e-05	39.7835
BMI	rs6705567	2	55320173	C	T	-0.0146168	0.00204919	C	T	-0.000148172	0.00012316	0.000105303	48.5981
BMI	rs6707827	2	100123030	G	A	0.0119437	0.00217332	G	A	-0.000102073	0.00013062	8.75424e-05	40.4007
BMI	rs6710091	2	239597	G	C	-0.0116835	0.00206707	G	C	-5.49e-05	0.000124233	9.78436e-05	45.1551
BMI	rs6713781	2	40291940	C	G	-0.0135736	0.00202799	C	G	-0.000129788	0.000121896	0.000117759	54.3472
BMI	rs6752979	2	81741750	A	G	0.0125235	0.00211721	A	G	-8.44e-05	0.000127253	9.68148e-05	44.6803
BMI	rs67609008	10	126640936	C	T	0.0170863	0.0022021	C	T	0.000249381	0.000131852	7.33163e-05	33.8349
BMI	rs6774894	3	196116393	A	T	0.0133088	0.00205674	A	T	0.00019985	0.000123408	0.000355393	164.057
BMI	rs6843852	4	162132758	T	C	0.0130897	0.00197607	T	C	0.000226594	0.000118431	0.000464807	214.589
BMI	rs6909685	6	97753952	T	C	-0.014612	0.00211352	T	C	-0.000184181	0.000126714	0.000112359	51.8548
BMI	rs6938973	6	98421721	C	T	0.0182223	0.00201872	C	T	9.59e-05	0.00012103	8.81942e-05	40.7015
BMI	rs6962980	7	113452183	C	A	-0.0159568	0.00198814	C	A	-0.000206364	0.000119059	8.18221e-05	37.7606
BMI	rs698147	5	3513485	G	A	-0.0128512	0.00198514	G	A	7.91e-05	0.000118977	6.66086e-05	30.7391
BMI	rs6998660	8	143373972	G	A	0.0125456	0.00198902	G	A	-1.49e-05	0.00011906	0.000249885	115.34
BMI	rs7027304	9	129408290	T	C	0.0145492	0.00208703	T	C	0.000205435	0.000124931	0.000188682	87.0854
BMI	rs7034554	9	37081301	G	A	-0.0129826	0.00204252	G	A	-4.78e-05	0.000122263	6.52746e-05	30.1234
BMI	rs7038943	9	120377178	C	T	-0.0140202	0.00208641	C	T	-0.000115653	0.000124896	0.000126352	58.3137
BMI	rs704061	12	89771903	C	T	0.0146374	0.00198552	C	T	8.18e-05	0.00011888	9.23818e-05	42.6343
BMI	rs705145	10	125226178	A	C	0.0139021	0.0020798	A	C	0.000359252	0.00012452	0.000109708	50.6312
BMI	rs7070670	10	61842645	T	C	-0.0123274	0.00211928	T	C	0.000117619	0.000126889	8.826e-05	40.7319
BMI	rs7124681	11	47529947	A	C	0.0256977	0.0020063	A	C	3e-05	0.000120151	0.000139206	64.2467
BMI	rs7132908	12	50263148	A	G	0.0297904	0.00203363	A	G	4.27e-06	0.000121752	0.000383151	176.876
BMI	rs7201895	16	407723	A	G	-0.0149781	0.00207999	A	G	-0.000161078	0.000124552	7.68851e-05	35.482
BMI	rs7206608	16	82872628	G	C	0.0135122	0.00211797	G	C	2.78e-06	0.000126834	0.000107956	49.8228
BMI	rs7232171	18	31251221	T	G	0.0123404	0.00200821	T	G	-0.000145347	0.000120074	0.000107656	49.6841
BMI	rs723672	12	2161561	T	C	0.0111273	0.00200698	T	C	-5.07e-05	0.000120167	9.70178e-05	44.774
BMI	rs7259070	19	47562509	C	T	0.021869	0.00203628	C	T	-8.28e-05	0.000121685	8.17175e-05	37.7123
BMI	rs72634826	1	1601052	A	G	-0.021277	0.00228001	A	G	-5.87e-05	0.000136959	0.000100767	46.5045
BMI	rs7306534	12	68107914	A	G	-0.0112754	0.00205437	A	G	-3.68e-05	0.000122999	0.000105135	48.5206
BMI	rs73193736	12	108294381	G	A	-0.0177165	0.00232002	G	A	0.000145987	0.000138894	6.96097e-05	32.1242
BMI	rs7331420	13	99236471	A	G	-0.0143702	0.00220081	A	G	3.32e-05	0.000131623	6.8608e-05	31.6619
BMI	rs7357754	9	92207308	G	A	0.0141146	0.00198362	G	A	0.000109442	0.000118733	9.79923e-05	45.2237
BMI	rs73985439	2	212299249	C	A	0.0136616	0.00214059	C	A	-2.37e-05	0.000128646	7.41116e-05	34.2019
BMI	rs745249	2	105460333	T	C	0.0176118	0.00219724	T	C	0.000241285	0.000132064	9.69253e-05	44.7313
BMI	rs7498665	16	28883241	G	A	0.0268646	0.00201997	G	A	-0.000251745	0.000120966	0.000113013	52.1565
BMI	rs7516554	1	210301331	T	C	0.0120066	0.00201565	T	C	-9.14e-05	0.000121079	0.0001149	53.0278
BMI	rs7519259	1	66434743	A	G	0.0140028	0.00198381	A	G	-1.15e-05	0.000119173	0.00013419	61.9312
BMI	rs7571496	2	6169351	G	A	-0.0158916	0.00225454	G	A	-8.51e-05	0.000135495	0.000114491	52.8388
BMI	rs7619139	3	25110415	A	T	0.0134537	0.00201061	A	T	0.000203849	0.000120641	0.000220176	101.624
BMI	rs7683836	4	180167906	A	G	-0.0122469	0.00199427	A	G	6.15e-06	0.000119519	0.000107638	49.6757
BMI	rs7762794	6	153380228	G	A	0.0149077	0.00218606	G	A	-8.84e-05	0.000131055	0.00022583	104.235
BMI	rs7774	17	4801163	A	C	0.014988	0.00215169	A	C	3.48e-05	0.000128641	0.000106489	49.1455
BMI	rs7776021	6	73742152	A	G	0.0123701	0.00218251	A	G	0.00013086	0.000130845	0.000149314	68.9122
BMI	rs7802342	7	137435925	G	T	0.0122748	0.00218145	G	T	2.37e-05	0.000130636	0.000286895	132.428
BMI	rs7805441	7	78121458	T	C	0.0133747	0.00198884	T	C	0.000150663	0.000119106	0.000303895	140.277
BMI	rs78886584	1	16859325	G	A	0.0116661	0.0019948	G	A	8.58e-05	0.000119824	0.000110793	51.1318
BMI	rs7893571	10	16750129	T	G	0.0140553	0.00210152	T	G	0.000204157	0.000125828	0.000119776	55.2781
BMI	rs7924036	10	65191645	T	G	-0.0142836	0.0019778	T	G	-0.000170768	0.000118424	6.71006e-05	30.9662
BMI	rs7925100	11	118941596	A	G	0.014725	0.0020221	A	G	-0.000104376	0.000121102	0.000144408	66.648
BMI	rs7942037	11	30430332	C	G	-0.0161952	0.00205793	C	G	-3.43e-05	0.000123242	0.000399042	184.215
BMI	rs7944782	11	130795698	G	T	0.0157606	0.00198748	G	T	-8.54e-05	0.000119026	9.90621e-05	45.7175
BMI	rs7996639	13	97019090	A	G	0.0145559	0.00200245	A	G	-3.81e-05	0.000119762	6.49112e-05	29.9557
BMI	rs8015400	14	25930988	A	C	0.0213422	0.00211709	A	C	0.000153994	0.000126618	0.000124775	57.5854
BMI	rs8025516	15	95271872	G	T	-0.0146558	0.00207578	G	T	-8.64e-05	0.000124086	0.000108572	50.1069
BMI	rs8076669	17	15888448	C	T	0.0140681	0.00199601	C	T	-0.000145699	0.000119343	8.92626e-05	41.1946
BMI	rs8089514	18	69224478	A	T	0.012988	0.00207588	A	T	3.89e-05	0.000124127	9.31542e-05	42.9908
BMI	rs8112818	19	18812785	G	A	-0.020696	0.00202712	G	A	3.17e-06	0.000121146	0.000129674	59.8471
BMI	rs8132491	21	40288577	A	G	-0.015375	0.00219317	A	G	3.19e-05	0.000130894	6.4755e-05	29.8837
BMI	rs815163	1	190294726	C	T	-0.016485	0.00198582	C	T	2.93e-05	0.000119293	0.000481452	222.277
BMI	rs862320	16	69651866	T	C	-0.0231703	0.00201345	T	C	-4.32e-05	0.000120573	0.000169293	78.135
BMI	rs879620	16	4015729	T	C	0.0241136	0.00203595	T	C	1.12e-05	0.000121927	7.66552e-05	35.3759
BMI	rs9291822	5	64076515	T	C	-0.014263	0.00199464	T	C	-4.87e-05	0.000119539	0.00250713	1159.84
BMI	rs9294260	6	83433228	A	G	0.014782	0.00198818	A	G	3.99e-05	0.000119191	8.10859e-05	37.4207
BMI	rs9349235	6	42516718	T	C	0.0111809	0.00200924	T	C	6.67e-05	0.000120454	6.71006e-05	30.9662
BMI	rs935166	2	26949366	A	G	-0.0161066	0.00197292	A	G	-7.85e-05	0.000118575	0.000144408	66.648
BMI	rs9366863	6	34688946	C	T	-0.0285083	0.00210043	C	T	-0.000110744	0.000125906	0.000399042	184.215
BMI	rs9461887	6	33526827	T	C	0.0148892	0.00220206	T	C	0.000130568	0.000132009	9.90621e-05	45.7175
BMI	rs9463175	6	9510030	T	C	-0.0115	0.00210115	T	C	0.000103369	0.000125962	6.49112e-05	29.9557
BMI	rs9515446	13	112217108	G	A	0.0151051	0.00199052	G	A	0.000106768	0.00011905	0.000124775	57.5854
BMI	rs9522180	13	111970212	T	C	-0.0141095	0.00199325	T	C	-0.000159805	0.000119211	0.000108572	50.1069
BMI	rs9571687	13	67472713	A	C	-0.0135388	0.0021094	A	C	2.14e-05	0.000126157	8.92626e-05	41.1946
BMI	rs9673839	16	76895693	G	A	0.0130337	0.00198783	G	A	0.00011606	0.000119042	9.31542e-05	42.9908
BMI	rs9830592	3	104631603	A	C	0.0154849	0.00200164	A	C	-4.97e-06	0.000120093	0.000129674	59.8471
BMI	rs9839081	3	123051230	A	G	-0.011701	0.00214045	A	G	-1.06e-05	0.000128432	6.4755e-05	29.8837
BMI	rs9843653	3	49920571	C	T	0.0294509	0.00197538	C	T	3.71e-05	0.000118519	0.000481452	222.277
BMI	rs9876664	3	85806313	T	G	-0.0180478	0.00204174	T	G	9.78e-05	0.000122504	0.000169293	78.135
BMI	rs9888533	13	107854612	T	C	0.0120038	0.0020182	T	C	8.05e-05	0.000120702	7.66552e-05	35.3759
BMI	rs9931900	16	53818813	G	A	0.0683348	0.00200651	G	A	0.000118985	0.000120148	0.00250713	1159.84
BMI	rs9951619	18	56882326	G	T	0.0144231	0.00235777	G	T	-7.38e-06	0.000140968	8.10859e-05	37.4207

## Sheet: Table S4
Table S4.Summary statistics of instrumental variables (IVs) for the significant associations in reverse Mendelian randomization (MR) analyses
Phenotype	IVs	Chr	Position	Postosperative infections as exposure				Modifiable lifestyle factors as outcome
				Effect allele	Other allele	Beta	Se	Effect allele	Other allele	Beta	Se
Diagnoses - secondary ICD10: T81.4 Infection following a procedure, not elsewhere classified
Year of schooling	rs10005328	4	122426251	C	T	-0.000506177	0.000120436	C	T	0.0033	0.00172
Year of schooling	rs10023919	4	184446571	C	G	-0.000514153	0.000122874	C	G	-0.00296	0.00184
Year of schooling	rs10742152	11	26647078	C	T	0.00050724	0.000123236	C	T	-0.00147	0.00176
Year of schooling	rs11631444	15	27668224	G	A	0.000496859	0.000120543	G	A	-0.00217	0.0017
Year of schooling	rs11658465	17	14835523	G	A	-0.000534424	0.000130449	G	A	-0.0013	0.00189
Year of schooling	rs12765100	10	91994357	T	C	-0.000495296	0.000120688	T	C	-0.00116	0.00173
Year of schooling	rs1609847	16	3590600	C	A	-0.000492646	0.000118825	C	A	0.00069	0.00171
Year of schooling	rs1822353	11	19851250	T	C	0.000584879	0.00012925	T	C	0.00138	0.00187
Year of schooling	rs2371091	3	39885937	A	G	-0.000668635	0.000134151	A	G	0.00214	0.00191
Year of schooling	rs2693671	14	99747464	C	T	0.000539485	0.000122209	C	T	0.00889	0.00177
Year of schooling	rs3849080	5	14068444	T	C	-0.000541184	0.000130698	T	C	-0.00161	0.00177
Year of schooling	rs4311185	3	25976157	T	C	-0.000586907	0.000137469	T	C	-0.00207	0.00199
Year of schooling	rs568833	3	16367836	T	C	0.000488775	0.000119371	T	C	-0.00162	0.00171
Year of schooling	rs5750974	22	22728856	T	C	0.000516275	0.00011925	T	C	-0.00199	0.00199
Year of schooling	rs61858188	10	52069201	C	T	0.00058851	0.000130703	C	T	-0.00197	0.00188
Year of schooling	rs6670649	1	110983062	A	G	-0.000507932	0.00011991	A	G	-0.00182	0.00171
Year of schooling	rs6716519	2	16904254	A	G	0.000561021	0.000122903	A	G	0.00122	0.00174
Year of schooling	rs7304354	12	63913300	A	G	-0.000570639	0.000126281	A	G	0.00084	0.00177
Year of schooling	rs7790095	7	36729757	C	T	0.000559899	0.000134689	C	T	-0.00468	0.00193
Year of schooling	rs8000481	13	59792561	G	A	-0.000519374	0.000120571	G	A	0.00062	0.00174
Year of schooling	rs8108319	19	4882728	C	G	-0.000623328	0.000144966	C	G	6e-05	0.00219
Year of schooling	rs927318	9	4172815	C	T	-0.000553549	0.000119036	C	T	0.00249	0.0017
Year of schooling	rs9367715	6	57064058	C	G	-0.000605721	0.000145697	C	G	-0.00087	0.00202
Year of schooling	rs9371690	6	153637126	A	G	-0.00052141	0.000119163	A	G	-0.00344	0.00171
Year of schooling	rs9442223	1	16367556	T	C	0.000508879	0.000121181	T	C	-0.00044	0.00176
Year of schooling	rs9681405	3	142547417	T	C	0.00049118	0.00012059	T	C	0.00208	0.00171
Year of schooling	rs9995986	4	35333044	G	A	0.000546124	0.000125981	G	A	-0.00156	0.0018
BMI	rs10005328	4	122426251	C	T	-0.000506177	0.000120436	C	T	-0.00248904	0.00200957
BMI	rs10023919	4	184446571	C	G	-0.000514153	0.000122874	C	G	0.000799688	0.00205023
BMI	rs10742152	11	26647078	C	T	0.00050724	0.000123236	C	T	0.00159973	0.0020577
BMI	rs11631444	15	27668224	G	A	0.000496859	0.000120543	G	A	-0.000822909	0.00201652
BMI	rs11658465	17	14835523	G	A	-0.000534424	0.000130449	G	A	-0.00152962	0.0021818
BMI	rs12765100	10	91994357	T	C	-0.000495296	0.000120688	T	C	0.00267214	0.00201556
BMI	rs1609847	16	3590600	C	A	-0.000492646	0.000118825	C	A	0.0091496	0.00198431
BMI	rs1822353	11	19851250	T	C	0.000584879	0.00012925	T	C	-0.00259394	0.00215816
BMI	rs2371091	3	39885937	A	G	-0.000668635	0.000134151	A	G	-0.00051415	0.0022361
BMI	rs2693671	14	99747464	C	T	0.000539485	0.000122209	C	T	-0.00554945	0.0020435
BMI	rs3849080	5	14068444	T	C	-0.000541184	0.000130698	T	C	-0.000534949	0.00218083
BMI	rs4311185	3	25976157	T	C	-0.000586907	0.000137469	T	C	-0.00303361	0.00229131
BMI	rs568833	3	16367836	T	C	0.000488775	0.000119371	T	C	-0.00344751	0.00198962
BMI	rs5750974	22	22728856	T	C	0.000516275	0.00011925	T	C	-0.000450352	0.00199784
BMI	rs61858188	10	52069201	C	T	0.00058851	0.000130703	C	T	0.00245022	0.00218271
BMI	rs6670649	1	110983062	A	G	-0.000507932	0.00011991	A	G	0.0010086	0.00199603
BMI	rs6716519	2	16904254	A	G	0.000561021	0.000122903	A	G	-7.04e-05	0.00204491
BMI	rs7304354	12	63913300	A	G	-0.000570639	0.000126281	A	G	0.000835566	0.00210902
BMI	rs7790095	7	36729757	C	T	0.000559899	0.000134689	C	T	0.00320164	0.00224916
BMI	rs8000481	13	59792561	G	A	-0.000519374	0.000120571	G	A	-0.00781547	0.00201599
BMI	rs8108319	19	4882728	C	G	-0.000623328	0.000144966	C	G	-0.00232935	0.00242588
BMI	rs927318	9	4172815	C	T	-0.000553549	0.000119036	C	T	-0.00380037	0.00198854
BMI	rs9367715	6	57064058	C	G	-0.000605721	0.000145697	C	G	0.00432503	0.00243039
BMI	rs9371690	6	153637126	A	G	-0.00052141	0.000119163	A	G	0.000874896	0.00198773
BMI	rs9442223	1	16367556	T	C	0.000508879	0.000121181	T	C	0.00458532	0.00201721
BMI	rs9681405	3	142547417	T	C	0.00049118	0.00012059	T	C	-0.00315932	0.00200986
BMI	rs9995986	4	35333044	G	A	0.000546124	0.000125981	G	A	0.00290581	0.00209986
